# Supplementary material for: Identification of DMP1 as Novel p53 Repressed Transcriptional Target
Source: Int J Mol Sci. 2026 Jan 29;27(3):1344. doi: 10.3390/ijms27031344 (PMC12897804; doi:10.3390/ijms27031344)
Supplement: Supplementary file 1 [file ijms-27-01344-s001.zip]

Archive with 1 entries (1 files):
- ijms-4070182-supplementary.pdf
